# Supplementary material for: Clinical and pathological heterogeneity of four common fusion subtypes in Xp11.2 translocation renal cell carcinoma
Source: Front Oncol. 2023 Feb 3;13:1116648. doi: 10.3389/fonc.2023.1116648 (PMC9935599; doi:10.3389/fonc.2023.1116648)
Supplement: Supplementary file 1 [file Table_1.xlsx]

## Sheet: Sheet1
Case	Gene	Pattern	Freq	Break1	Break2	Detailed pattern
Case 35	ASPL	ASPL-TFE3	0.443038	chr17:79962182	chrX:48895784	ASPL(NM_024083.4:7,5)-TFE3(NM_006521.6:4,3)
Case 38	TFE3	TFE3-SFPQ	0.640884	chrX:48892306	chr1:35648895	TFE3(NM_006521.6:5,5)-SFPQ(NM_005066.3:10,+,3)
Case 25	TFE3	TFE3-PRCC	0.157025	chrX:48895668	chr1:156762903	TFE3(NM_006521.6:4,5)-PRCC(NM_005973.5:5,-,3)
Case 17	TFE3	TFE3-NONO	0.423077	chrX:48894282	chrX:70517956	TFE3(NM_006521.6:5,5)-NONO(NM_007363.5:10,3)
